# Supplementary material for: Multiomics Analysis of the Mechanism by Which Gibberellin Alleviates S-Metolachlor Toxicity in Rice Seedlings
Source: Plants (Basel). 2024 Sep 7;13(17):2517. doi: 10.3390/plants13172517 (PMC11396835; doi:10.3390/plants13172517)
Supplement: Supplementary file 1 [file plants-13-02517-s001.zip]

Archive with 1 entries (1 files):
- plants-3129643-supplementary.pdf
